# Supplementary material for: Normalizing sleep quality disturbed by psychiatric polypharmacy: a single patient open trial (SPOT)
Source: F1000Res. 2016 Sep 5;5:132. Originally published 2016 Feb 3. [Version 2] doi: 10.12688/f1000research.7694.2 (PMC5527988; doi:10.12688/f1000research.7694.2)
Supplement: Drug dosage and sleep response data — Group = Drug trials, TTOREM = Time to REM sleep in hours, PERWAKE = Percent time in Wake, PERREM = Percent time in REM sleep, PERLIGHT = Percent time in Light sleep, PERDEEP = Percent time in Deep sleep, NWAKES = Number of wakes per night, DAY = Day of the week, DAYCODE = numerical code for day of the week, DAYSUNDAY, DAYMONDAY, etc. = contrast data codes, CYMDOSE, MELDOSE, TEMDOSE = dosing codes for Cymbalta, Melatonin, Temazepam, respectively, Cut-group = Cymbalta dose groups for plotting, DATE = Date of medication doses and night of sleep data collection, CYM30 = Cymbalta 30 mg, CYM60 = Cymbalta 60 mg, MEL3 = Melatonin 3 mg, MEL6 = Melatonin 6 mg, TEM15 = Temazepam 15 mg, TEM30 = Temazepam 30 mg, CYM30MEL3 = Cymbalta 30 mg and Melatonin 3 mg, CYM30MEL6 = Cymbalta 30 mg and Melatonin 6 mg, CYM60MEL3 = Cymbalta 60 mg and Melatonin 3 mg, CYM60MEL6 = Cymbalta 60 mg and Melatonin 6 mg, CYM60TEM15 = Cymbalta 60 mg and Temazepam 15 mg, CYM60TEM30 = Cymbalta 60 mg and Temazepam 30 mg, NA = missing data. [file f1000research-5-9984-s0000.tgz]

Archive with 1 entries (1 files):
- f179ea18-0bf2-4bd7-ab66-e13334dc7816_Dataset1_Drug_dosage_and_sleep_response_data.csv
