# Supplementary material for: Normalizing sleep quality disturbed by psychiatric polypharmacy: a single patient open trial (SPOT)
Source: F1000Res. 2016 Sep 5;5:132. Originally published 2016 Feb 3. [Version 2] doi: 10.12688/f1000research.7694.2 (PMC5527988; doi:10.12688/f1000research.7694.2)
Supplement: Drug dosage and sleep response data — Group = Drug trials, TTOREM = Time to REM sleep in hours, PERWAKE = Percent time in Wake, PERREM = Percent time in REM sleep, PERLIGHT = Percent time in Light sleep, PERDEEP = Percent time in Deep sleep, NWAKES = Number of wakes per night, DAY = Day of the week, DAYCODE = numerical code for day of the week, DAYSUNDAY, DAYMONDAY, etc. = contrast data codes, CYMDOSE, MELDOSE, TEMDOSE = dosing codes for Cymbalta, Melatonin, Temazepam, respectively, Cut-group = Cymbalta dose groups for plotting, DATE = Date of medication doses and night of sleep data collection, CYM30 = Cymbalta 30 mg, CYM60 = Cymbalta 60 mg, MEL3 = Melatonin 3 mg, MEL6 = Melatonin 6 mg, TEM15 = Temazepam 15 mg, TEM30 = Temazepam 30 mg, CYM30MEL3 = Cymbalta 30 mg and Melatonin 3 mg, CYM30MEL6 = Cymbalta 30 mg and Melatonin 6 mg, CYM60MEL3 = Cymbalta 60 mg and Melatonin 3 mg, CYM60MEL6 = Cymbalta 60 mg and Melatonin 6 mg, CYM60TEM15 = Cymbalta 60 mg and Temazepam 15 mg, CYM60TEM30 = Cymbalta 60 mg and Temazepam 30 mg, NA = missing data. [file f1000research-5-9984-s0000.tgz › f179ea18-0bf2-4bd7-ab66-e13334dc7816_Dataset1_Drug_dosage_and_sleep_response_data.csv]

Group	TTOREM	PERWAKE	PERREM	PERLIGHT	PERDEEP	NWAKES	NIGHT	DAY	DAYCODE	DAYSUNDAY	DAYMONDAY	DAYTUESDAY	DAYWEDNESDAY	DAYTHURSDAY	DAYFRIDAY	DAYSATURDAY	CYMDOSE	MELDOSE	TEMDOSE	Cutgroup	Date	CYM30	CYM60	MEL3	MEL6	TEM15	TEM30	CYM30MEL3	CYM30MEL6	CYM60MEL3	CYM60MEL6	CYM60TEM15	CYM60TEM30
A-CYM60TEM30	4.17	0.14	0.21	0.6	0.06	11	1	ASunday	0	1	0	0	0	0	0	0	2	0	2	Cymbalta60mg	12/30/12	0	0	0	0	0	0	0	0	0	0	0	1
A-CYM60TEM30	4.5	0.22	0.21	0.54	0.04	12	2	Monday	1	0	1	0	0	0	0	0	2	0	2	Cymbalta60mg	12/31/12	0	0	0	0	0	0	0	0	0	0	0	1
A-CYM60TEM30	5.17	0.16	0.17	0.63	0.04	16	3	Tuesday	2	0	0	1	0	0	0	0	2	0	2	Cymbalta60mg	1/1/13	0	0	0	0	0	0	0	0	0	0	0	1
A-CYM60TEM30	5.08	0.18	0.16	0.62	0.04	19	4	Wednesday	3	0	0	0	1	0	0	0	2	0	2	Cymbalta60mg	1/2/13	0	0	0	0	0	0	0	0	0	0	0	1
A-CYM60TEM30	5.58	0.26	0.18	0.49	0.06	15	5	Thursday	4	0	0	0	0	1	0	0	2	0	2	Cymbalta60mg	1/3/13	0	0	0	0	0	0	0	0	0	0	0	1
A-CYM60TEM30	0.92	0.11	0.25	0.61	0.03	17	6	Friday	5	0	0	0	0	0	1	0	2	0	2	Cymbalta60mg	1/4/13	0	0	0	0	0	0	0	0	0	0	0	1
A-CYM60TEM30	NA	NA	NA	NA	NA	NA	7	Saturday	6	0	0	0	0	0	0	1	NA	NA	NA	Cymbalta60mg	1/5/13	NA	NA	NA	NA	NA	NA	NA	NA	NA	NA	NA	NA
A-CYM60TEM30	0.17	0.04	0.26	0.66	0.04	9	8	ASunday	0	1	0	0	0	0	0	0	2	0	2	Cymbalta60mg	1/6/13	0	0	0	0	0	0	0	0	0	0	0	1
A-CYM60TEM30	2.92	0.2	0.16	0.61	0.03	13	9	Monday	1	0	1	0	0	0	0	0	2	0	2	Cymbalta60mg	1/7/13	0	0	0	0	0	0	0	0	0	0	0	1
A-CYM60TEM30	4.92	0.2	0.17	0.6	0.03	12	10	Tuesday	2	0	0	1	0	0	0	0	2	0	2	Cymbalta60mg	1/8/13	0	0	0	0	0	0	0	0	0	0	0	1
A-CYM60TEM30	5.42	0.14	0.21	0.6	0.04	14	11	Wednesday	3	0	0	0	1	0	0	0	2	0	2	Cymbalta60mg	1/9/13	0	0	0	0	0	0	0	0	0	0	0	1
A-CYM60TEM30	2.08	0.06	0.37	0.5	0.08	8	12	Thursday	4	0	0	0	0	1	0	0	2	0	2	Cymbalta60mg	1/10/13	0	0	0	0	0	0	0	0	0	0	0	1
B-CYM60TEM15	3.92	0.16	0.16	0.6	0.07	11	13	Friday	5	0	0	0	0	0	1	0	2	0	1	Cymbalta60mg	1/11/13	0	0	0	0	0	0	0	0	0	0	1	0
B-CYM60TEM15	NA	NA	NA	NA	NA	NA	14	Saturday	6	0	0	0	0	0	0	1	NA	NA	NA	Cymbalta60mg	1/12/13	NA	NA	NA	NA	NA	NA	NA	NA	NA	NA	NA	NA
B-CYM60TEM15	4.42	0.24	0.13	0.56	0.07	15	15	ASunday	0	1	0	0	0	0	0	0	2	0	1	Cymbalta60mg	1/13/13	0	0	0	0	0	0	0	0	0	0	1	0
B-CYM60TEM15	4.42	0.18	0.18	0.54	0.1	14	16	Monday	1	0	1	0	0	0	0	0	2	0	1	Cymbalta60mg	1/14/13	0	0	0	0	0	0	0	0	0	0	1	0
B-CYM60TEM15	4.58	0.2	0.11	0.62	0.07	13	17	Tuesday	2	0	0	1	0	0	0	0	2	0	1	Cymbalta60mg	1/15/13	0	0	0	0	0	0	0	0	0	0	1	0
B-CYM60TEM15	4.5	0.21	0.19	0.54	0.06	14	18	Wednesday	3	0	0	0	1	0	0	0	2	0	1	Cymbalta60mg	1/16/13	0	0	0	0	0	0	0	0	0	0	1	0
B-CYM60TEM15	3.33	0.1	0.22	0.59	0.1	13	19	Thursday	4	0	0	0	0	1	0	0	2	0	1	Cymbalta60mg	1/17/13	0	0	0	0	0	0	0	0	0	0	1	0
B-CYM60TEM15	3.83	0.13	0.22	0.58	0.07	17	20	Friday	5	0	0	0	0	0	1	0	2	0	1	Cymbalta60mg	1/18/13	0	0	0	0	0	0	0	0	0	0	1	0
C-CYM60	4.5	0.27	0.11	0.52	0.1	18	21	Saturday	6	0	0	0	0	0	0	1	2	0	0	Cymbalta60mg	1/19/13	0	1	0	0	0	0	0	0	0	0	0	0
C-CYM60	5.5	0.33	0.13	0.41	0.13	11	22	ASunday	0	1	0	0	0	0	0	0	2	0	0	Cymbalta60mg	1/20/13	0	1	0	0	0	0	0	0	0	0	0	0
C-CYM60	4.42	0.13	0.19	0.49	0.19	14	23	Monday	1	0	1	0	0	0	0	0	2	0	0	Cymbalta60mg	1/21/13	0	1	0	0	0	0	0	0	0	0	0	0
C-CYM60	3.33	0.19	0.18	0.45	0.17	13	24	Tuesday	2	0	0	1	0	0	0	0	2	0	0	Cymbalta60mg	1/22/13	0	1	0	0	0	0	0	0	0	0	0	0
C-CYM60	6.25	0.23	0.11	0.47	0.18	9	25	Wednesday	3	0	0	0	1	0	0	0	2	0	0	Cymbalta60mg	1/23/13	0	1	0	0	0	0	0	0	0	0	0	0
C-CYM60	3.08	0.12	0.24	0.46	0.18	16	26	Thursday	4	0	0	0	0	1	0	0	2	0	0	Cymbalta60mg	1/24/13	0	1	0	0	0	0	0	0	0	0	0	0
C-CYM60	4.25	0.18	0.23	0.43	0.16	18	27	Friday	5	0	0	0	0	0	1	0	2	0	0	Cymbalta60mg	1/25/13	0	1	0	0	0	0	0	0	0	0	0	0
C-CYM60	3.33	0.11	0.28	0.44	0.17	19	28	Saturday	6	0	0	0	0	0	0	1	2	0	0	Cymbalta60mg	1/26/13	0	1	0	0	0	0	0	0	0	0	0	0
C-CYM60	3.67	0.24	0.19	0.4	0.17	15	29	ASunday	0	1	0	0	0	0	0	0	2	0	0	Cymbalta60mg	1/27/13	0	1	0	0	0	0	0	0	0	0	0	0
C-CYM60	4.83	0.26	0.17	0.46	0.11	14	30	Monday	1	0	1	0	0	0	0	0	2	0	0	Cymbalta60mg	1/28/13	0	1	0	0	0	0	0	0	0	0	0	0
C-CYM60	5.92	0.16	0.2	0.51	0.14	14	31	Tuesday	2	0	0	1	0	0	0	0	2	0	0	Cymbalta60mg	1/29/13	0	1	0	0	0	0	0	0	0	0	0	0
C-CYM60	4.58	0.19	0.22	0.43	0.16	15	32	Wednesday	3	0	0	0	1	0	0	0	2	0	0	Cymbalta60mg	1/30/13	0	1	0	0	0	0	0	0	0	0	0	0
C-CYM60	5	0.17	0.21	0.45	0.17	17	33	Thursday	4	0	0	0	0	1	0	0	2	0	0	Cymbalta60mg	1/31/13	0	1	0	0	0	0	0	0	0	0	0	0
C-CYM60	3.42	0.09	0.3	0.45	0.16	15	34	Friday	5	0	0	0	0	0	1	0	2	0	0	Cymbalta60mg	2/1/13	0	1	0	0	0	0	0	0	0	0	0	0
C-CYM60	4.33	0.33	0.23	0.32	0.12	17	35	Saturday	6	0	0	0	0	0	0	1	2	0	0	Cymbalta60mg	2/2/13	0	1	0	0	0	0	0	0	0	0	0	0
C-CYM60	4	0.42	0.16	0.33	0.09	15	36	ASunday	0	1	0	0	0	0	0	0	2	0	0	Cymbalta60mg	2/3/13	0	1	0	0	0	0	0	0	0	0	0	0
C-CYM60	3.58	0.26	0.15	0.39	0.19	11	37	Monday	1	0	1	0	0	0	0	0	2	0	0	Cymbalta60mg	2/4/13	0	1	0	0	0	0	0	0	0	0	0	0
C-CYM60	6.5	0.3	0.22	0.34	0.15	13	38	Tuesday	2	0	0	1	0	0	0	0	2	0	0	Cymbalta60mg	2/5/13	0	1	0	0	0	0	0	0	0	0	0	0
C-CYM60	4.5	0.12	0.25	0.46	0.16	20	39	Wednesday	3	0	0	0	1	0	0	0	2	0	0	Cymbalta60mg	2/6/13	0	1	0	0	0	0	0	0	0	0	0	0
C-CYM60	4.67	0.35	0.19	0.34	0.12	10	40	Thursday	4	0	0	0	0	1	0	0	2	0	0	Cymbalta60mg	2/7/13	0	1	0	0	0	0	0	0	0	0	0	0
C-CYM60	2.75	0.11	0.28	0.47	0.14	21	41	Friday	5	0	0	0	0	0	1	0	2	0	0	Cymbalta60mg	2/8/13	0	1	0	0	0	0	0	0	0	0	0	0
C-CYM60	2.33	0.06	0.36	0.39	0.19	8	42	Saturday	6	0	0	0	0	0	0	1	2	0	0	Cymbalta60mg	2/9/13	0	1	0	0	0	0	0	0	0	0	0	0
C-CYM60	1.75	0.34	0.11	0.41	0.14	9	43	ASunday	0	1	0	0	0	0	0	0	2	0	0	Cymbalta60mg	2/10/13	0	1	0	0	0	0	0	0	0	0	0	0
C-CYM60	4.33	0.28	0.19	0.41	0.12	14	44	Monday	1	0	1	0	0	0	0	0	2	0	0	Cymbalta60mg	2/11/13	0	1	0	0	0	0	0	0	0	0	0	0
C-CYM60	3.5	0.17	0.19	0.49	0.15	14	45	Tuesday	2	0	0	1	0	0	0	0	2	0	0	Cymbalta60mg	2/12/13	0	1	0	0	0	0	0	0	0	0	0	0
D-CYM60MEL3-6	3.83	0.2	0.23	0.42	0.15	15	46	Wednesday	3	0	0	0	1	0	0	0	2	1	0	Cymbalta60mg	2/13/13	0	0	0	0	0	0	0	0	1	0	0	0
D-CYM60MEL3-6	4.25	0.19	0.24	0.44	0.13	15	47	Thursday	4	0	0	0	0	1	0	0	2	1	0	Cymbalta60mg	2/14/13	0	0	0	0	0	0	0	0	1	0	0	0
D-CYM60MEL3-6	4.17	0.24	0.28	0.37	0.12	18	48	Friday	5	0	0	0	0	0	1	0	2	1	0	Cymbalta60mg	2/15/13	0	0	0	0	0	0	0	0	1	0	0	0
D-CYM60MEL3-6	NA	NA	NA	NA	NA	NA	49	Saturday	6	0	0	0	0	0	0	1	NA	NA	NA	Cymbalta60mg	2/16/13	NA	NA	NA	NA	NA	NA	NA	NA	NA	NA	NA	NA
D-CYM60MEL3-6	4	0.35	0.25	0.29	0.11	9	50	ASunday	0	1	0	0	0	0	0	0	2	1	0	Cymbalta60mg	2/17/13	0	0	0	0	0	0	0	0	1	0	0	0
D-CYM60MEL3-6	5.75	0.3	0.14	0.44	0.12	16	51	Monday	1	0	1	0	0	0	0	0	2	2	0	Cymbalta60mg	2/18/13	0	0	0	0	0	0	0	0	0	1	0	0
D-CYM60MEL3-6	NA	NA	NA	NA	NA	NA	52	Tuesday	2	0	0	1	0	0	0	0	NA	NA	NA	Cymbalta60mg	2/19/13	NA	NA	NA	NA	NA	NA	NA	NA	NA	NA	NA	NA
D-CYM60MEL3-6	5.83	0.26	0.19	0.42	0.13	10	53	Wednesday	3	0	0	0	1	0	0	0	2	2	0	Cymbalta60mg	2/20/13	0	0	0	0	0	0	0	0	0	1	0	0
D-CYM60MEL3-6	4.33	0.23	0.25	0.38	0.13	16	54	Thursday	4	0	0	0	0	1	0	0	2	2	0	Cymbalta60mg	2/21/13	0	0	0	0	0	0	0	0	0	1	0	0
D-CYM60MEL3-6	NA	NA	NA	NA	NA	NA	55	Friday	5	0	0	0	0	0	1	0	NA	NA	NA	Cymbalta60mg	2/22/13	NA	NA	NA	NA	NA	NA	NA	NA	NA	NA	NA	NA
D-CYM60MEL3-6	4.33	0.26	0.23	0.39	0.13	18	56	Saturday	6	0	0	0	0	0	0	1	2	1	0	Cymbalta60mg	2/23/13	0	0	0	0	0	0	0	0	1	0	0	0
D-CYM60MEL3-6	4.83	0.29	0.17	0.42	0.13	15	57	ASunday	0	1	0	0	0	0	0	0	2	2	0	Cymbalta60mg	2/24/13	0	0	0	0	0	0	0	0	0	1	0	0
D-CYM60MEL3-6	NA	NA	NA	NA	NA	NA	58	Monday	1	0	1	0	0	0	0	0	NA	NA	NA	Cymbalta60mg	2/25/13	NA	NA	NA	NA	NA	NA	NA	NA	NA	NA	NA	NA
D-CYM60MEL3-6	NA	NA	NA	NA	NA	NA	59	Tuesday	2	0	0	1	0	0	0	0	NA	NA	NA	Cymbalta60mg	2/26/13	NA	NA	NA	NA	NA	NA	NA	NA	NA	NA	NA	NA
D-CYM60MEL3-6	NA	NA	NA	NA	NA	NA	60	Wednesday	3	0	0	0	1	0	0	0	NA	NA	NA	Cymbalta60mg	2/27/13	NA	NA	NA	NA	NA	NA	NA	NA	NA	NA	NA	NA
E-CYM30MEL3-6	1.92	0.12	0.25	0.45	0.18	14	61	Thursday	4	0	0	0	0	1	0	0	1	2	0	Cymbalta30mg	2/28/13	0	0	0	0	0	0	0	1	0	0	0	0
E-CYM30MEL3-6	2.08	0.26	0.28	0.32	0.15	15	62	Friday	5	0	0	0	0	0	1	0	1	1	0	Cymbalta30mg	3/1/13	0	0	0	0	0	0	1	0	0	0	0	0
E-CYM30MEL3-6	2.42	0.1	0.38	0.42	0.1	14	63	Saturday	6	0	0	0	0	0	0	1	1	1	0	Cymbalta30mg	3/2/13	0	0	0	0	0	0	1	0	0	0	0	0
E-CYM30MEL3-6	2.75	0.15	0.27	0.42	0.16	10	64	ASunday	0	1	0	0	0	0	0	0	1	1	0	Cymbalta30mg	3/3/13	0	0	0	0	0	0	1	0	0	0	0	0
E-CYM30MEL3-6	3.83	0.25	0.22	0.44	0.1	12	65	Monday	1	0	1	0	0	0	0	0	1	1	0	Cymbalta30mg	3/4/13	0	0	0	0	0	0	1	0	0	0	0	0
E-CYM30MEL3-6	3	0.06	0.33	0.49	0.12	10	66	Tuesday	2	0	0	1	0	0	0	0	1	2	0	Cymbalta30mg	3/5/13	0	0	0	0	0	0	0	1	0	0	0	0
E-CYM30MEL3-6	3	0.17	0.33	0.38	0.12	22	67	Wednesday	3	0	0	0	1	0	0	0	1	2	0	Cymbalta30mg	3/6/13	0	0	0	0	0	0	0	1	0	0	0	0
E-CYM30MEL3-6	4.08	0.2	0.2	0.48	0.12	5	68	Thursday	4	0	0	0	0	1	0	0	1	2	0	Cymbalta30mg	3/7/13	0	0	0	0	0	0	0	1	0	0	0	0
E-CYM30MEL3-6	3.25	0.18	0.28	0.4	0.14	18	69	Friday	5	0	0	0	0	0	1	0	1	1	0	Cymbalta30mg	3/8/13	0	0	0	0	0	0	1	0	0	0	0	0
E-CYM30MEL3-6	4	0.28	0.28	0.29	0.15	14	70	Saturday	6	0	0	0	0	0	0	1	1	1	0	Cymbalta30mg	3/9/13	0	0	0	0	0	0	1	0	0	0	0	0
E-CYM30MEL3-6	4.08	0.28	0.2	0.36	0.16	17	71	ASunday	0	1	0	0	0	0	0	0	1	1	0	Cymbalta30mg	3/10/13	0	0	0	0	0	0	1	0	0	0	0	0
E-CYM30MEL3-6	3.67	0.39	0.19	0.35	0.07	10	72	Monday	1	0	1	0	0	0	0	0	1	2	0	Cymbalta30mg	3/11/13	0	0	0	0	0	0	0	1	0	0	0	0
E-CYM30MEL3-6	3	0.2	0.3	0.38	0.12	14	73	Tuesday	2	0	0	1	0	0	0	0	1	2	0	Cymbalta30mg	3/12/13	0	0	0	0	0	0	0	1	0	0	0	0
E-CYM30MEL3-6	2.92	0.16	0.2	0.46	0.18	9	74	Wednesday	3	0	0	0	1	0	0	0	1	1	0	Cymbalta30mg	3/13/13	0	0	0	0	0	0	1	0	0	0	0	0
E-CYM30MEL3-6	2.92	0.09	0.25	0.49	0.17	12	75	Thursday	4	0	0	0	0	1	0	0	1	1	0	Cymbalta30mg	3/14/13	0	0	0	0	0	0	1	0	0	0	0	0
E-CYM30MEL3-6	3	0.27	0.3	0.3	0.13	13	76	Friday	5	0	0	0	0	0	1	0	1	1	0	Cymbalta30mg	3/15/13	0	0	0	0	0	0	1	0	0	0	0	0
E-CYM30MEL3-6	NA	NA	NA	NA	NA	NA	77	Saturday	6	0	0	0	0	0	0	1	NA	NA	NA	Cymbalta30mg	3/16/13	NA	NA	NA	NA	NA	NA	NA	NA	NA	NA	NA	NA
E-CYM30MEL3-6	4.25	0.32	0.19	0.37	0.12	14	78	ASunday	0	1	0	0	0	0	0	0	1	2	0	Cymbalta30mg	3/17/13	0	0	0	0	0	0	0	1	0	0	0	0
E-CYM30MEL3-6	3.25	0.24	0.21	0.41	0.15	16	79	Monday	1	0	1	0	0	0	0	0	1	2	0	Cymbalta30mg	3/18/13	0	0	0	0	0	0	0	1	0	0	0	0
E-CYM30MEL3-6	2.25	0.23	0.31	0.32	0.13	16	80	Tuesday	2	0	0	1	0	0	0	0	1	1	0	Cymbalta30mg	3/19/13	0	0	0	0	0	0	1	0	0	0	0	0
E-CYM30MEL3-6	3.17	0.14	0.24	0.44	0.18	13	81	Wednesday	3	0	0	0	1	0	0	0	1	1	0	Cymbalta30mg	3/20/13	0	0	0	0	0	0	1	0	0	0	0	0
E-CYM30MEL3-6	2.42	0.13	0.34	0.35	0.18	17	82	Thursday	4	0	0	0	0	1	0	0	1	1	0	Cymbalta30mg	3/21/13	0	0	0	0	0	0	1	0	0	0	0	0
E-CYM30MEL3-6	NA	NA	NA	NA	NA	NA	83	Friday	5	0	0	0	0	0	1	0	NA	NA	NA	Cymbalta30mg	3/22/13	NA	NA	NA	NA	NA	NA	NA	NA	NA	NA	NA	NA
E-CYM30MEL3-6	2.75	0.11	0.29	0.42	0.18	19	84	Saturday	6	0	0	0	0	0	0	1	1	1	0	Cymbalta30mg	3/23/13	0	0	0	0	0	0	1	0	0	0	0	0
E-CYM30MEL3-6	4.67	0.42	0.18	0.3	0.09	13	85	ASunday	0	1	0	0	0	0	0	0	1	2	0	Cymbalta30mg	3/24/13	0	0	0	0	0	0	0	1	0	0	0	0
E-CYM30MEL3-6	4	0.3	0.25	0.32	0.13	18	86	Monday	1	0	1	0	0	0	0	0	1	2	0	Cymbalta30mg	3/25/13	0	0	0	0	0	0	0	1	0	0	0	0
E-CYM30MEL3-6	4.25	0.37	0.21	0.3	0.12	9	87	Tuesday	2	0	0	1	0	0	0	0	1	1	0	Cymbalta30mg	3/26/13	0	0	0	0	0	0	1	0	0	0	0	0
F-CYM30MEL3T1	2.75	0.11	0.19	0.46	0.24	14	88	Wednesday	3	0	0	0	1	0	0	0	1	1	0	Cymbalta30mg	3/27/13	0	0	0	0	0	0	1	0	0	0	0	0
F-CYM30MEL3T1	3.75	0.18	0.33	0.36	0.14	21	89	Thursday	4	0	0	0	0	1	0	0	1	1	0	Cymbalta30mg	3/28/13	0	0	0	0	0	0	1	0	0	0	0	0
F-CYM30MEL3T1	4.92	0.32	0.22	0.34	0.12	19	90	Friday	5	0	0	0	0	0	1	0	1	1	0	Cymbalta30mg	3/29/13	0	0	0	0	0	0	1	0	0	0	0	0
F-CYM30MEL3T1	2.67	0.12	0.29	0.42	0.17	17	91	Saturday	6	0	0	0	0	0	0	1	1	1	0	Cymbalta30mg	3/30/13	0	0	0	0	0	0	1	0	0	0	0	0
F-CYM30MEL3T1	4.25	0.23	0.22	0.39	0.17	13	92	ASunday	0	1	0	0	0	0	0	0	1	1	0	Cymbalta30mg	3/31/13	0	0	0	0	0	0	1	0	0	0	0	0
F-CYM30MEL3T1	3.25	0.21	0.26	0.37	0.16	13	93	Monday	1	0	1	0	0	0	0	0	1	1	0	Cymbalta30mg	4/1/13	0	0	0	0	0	0	1	0	0	0	0	0
F-CYM30MEL3T1	2.67	0.15	0.21	0.45	0.18	12	94	Tuesday	2	0	0	1	0	0	0	0	1	1	0	Cymbalta30mg	4/2/13	0	0	0	0	0	0	1	0	0	0	0	0
F-CYM30MEL3T1	2.83	0.13	0.28	0.42	0.17	18	95	Wednesday	3	0	0	0	1	0	0	0	1	1	0	Cymbalta30mg	4/3/13	0	0	0	0	0	0	1	0	0	0	0	0
F-CYM30MEL3T1	2.67	0.15	0.24	0.45	0.15	16	96	Thursday	4	0	0	0	0	1	0	0	1	1	0	Cymbalta30mg	4/4/13	0	0	0	0	0	0	1	0	0	0	0	0
F-CYM30MEL3T1	4.17	0.28	0.27	0.3	0.15	14	97	Friday	5	0	0	0	0	0	1	0	1	1	0	Cymbalta30mg	4/5/13	0	0	0	0	0	0	1	0	0	0	0	0
G-CYM30T1	2.42	0.03	0.35	0.43	0.19	10	98	Saturday	6	0	0	0	0	0	0	1	1	0	0	Cymbalta30mg	4/6/13	1	0	0	0	0	0	0	0	0	0	0	0
G-CYM30T1	3.83	0.18	0.22	0.42	0.18	13	99	ASunday	0	1	0	0	0	0	0	0	1	0	0	Cymbalta30mg	4/7/13	1	0	0	0	0	0	0	0	0	0	0	0
G-CYM30T1	4.08	0.13	0.28	0.42	0.17	19	100	Monday	1	0	1	0	0	0	0	0	1	0	0	Cymbalta30mg	4/8/13	1	0	0	0	0	0	0	0	0	0	0	0
G-CYM30T1	5.42	0.45	0.09	0.33	0.13	10	101	Tuesday	2	0	0	1	0	0	0	0	1	0	0	Cymbalta30mg	4/9/13	1	0	0	0	0	0	0	0	0	0	0	0
G-CYM30T1	5.25	0.27	0.24	0.36	0.13	17	102	Wednesday	3	0	0	0	1	0	0	0	1	0	0	Cymbalta30mg	4/10/13	1	0	0	0	0	0	0	0	0	0	0	0
G-CYM30T1	3.58	0.18	0.23	0.43	0.16	23	103	Thursday	4	0	0	0	0	1	0	0	1	0	0	Cymbalta30mg	4/11/13	1	0	0	0	0	0	0	0	0	0	0	0
G-CYM30T1	2.83	0.14	0.28	0.33	0.25	9	104	Friday	5	0	0	0	0	0	1	0	1	0	0	Cymbalta30mg	4/12/13	1	0	0	0	0	0	0	0	0	0	0	0
G-CYM30T1	3.17	0.08	0.32	0.44	0.15	15	105	Saturday	6	0	0	0	0	0	0	1	1	0	0	Cymbalta30mg	4/13/13	1	0	0	0	0	0	0	0	0	0	0	0
G-CYM30T1	NA	NA	NA	NA	NA	NA	106	ASunday	0	1	0	0	0	0	0	0	NA	NA	NA	Cymbalta30mg	4/14/13	NA	NA	NA	NA	NA	NA	NA	NA	NA	NA	NA	NA
G-CYM30T1	4.08	0.21	0.29	0.36	0.14	18	107	Monday	1	0	1	0	0	0	0	0	1	0	0	Cymbalta30mg	4/15/13	1	0	0	0	0	0	0	0	0	0	0	0
G-CYM30T1	4.58	0.21	0.26	0.36	0.17	13	108	Tuesday	2	0	0	1	0	0	0	0	1	0	0	Cymbalta30mg	4/16/13	1	0	0	0	0	0	0	0	0	0	0	0
G-CYM30T1	4.58	0.28	0.23	0.34	0.15	18	109	Wednesday	3	0	0	0	1	0	0	0	1	0	0	Cymbalta30mg	4/17/13	1	0	0	0	0	0	0	0	0	0	0	0
G-CYM30T1	4.83	0.3	0.16	0.4	0.15	14	110	Thursday	4	0	0	0	0	1	0	0	1	0	0	Cymbalta30mg	4/18/13	1	0	0	0	0	0	0	0	0	0	0	0
G-CYM30T1	2.83	0.16	0.31	0.37	0.15	13	111	Friday	5	0	0	0	0	0	1	0	1	0	0	Cymbalta30mg	4/19/13	1	0	0	0	0	0	0	0	0	0	0	0
G-CYM30T1	3.42	0.16	0.32	0.37	0.16	20	112	Saturday	6	0	0	0	0	0	0	1	1	0	0	Cymbalta30mg	4/20/13	1	0	0	0	0	0	0	0	0	0	0	0
G-CYM30T1	4.67	0.24	0.15	0.46	0.15	10	113	ASunday	0	1	0	0	0	0	0	0	1	0	0	Cymbalta30mg	4/21/13	1	0	0	0	0	0	0	0	0	0	0	0
G-CYM30T1	2.75	0.28	0.25	0.32	0.15	19	114	Monday	1	0	1	0	0	0	0	0	1	0	0	Cymbalta30mg	4/22/13	1	0	0	0	0	0	0	0	0	0	0	0
G-CYM30T1	3.42	0.16	0.23	0.44	0.17	10	115	Tuesday	2	0	0	1	0	0	0	0	1	0	0	Cymbalta30mg	4/23/13	1	0	0	0	0	0	0	0	0	0	0	0
H-CYM30MEL3T2	3.17	0.21	0.29	0.36	0.14	21	116	Wednesday	3	0	0	0	1	0	0	0	1	1	0	Cymbalta30mg	4/24/13	0	0	0	0	0	0	1	0	0	0	0	0
H-CYM30MEL3T2	4.75	0.47	0.18	0.24	0.11	13	117	Thursday	4	0	0	0	0	1	0	0	1	1	0	Cymbalta30mg	4/25/13	0	0	0	0	0	0	1	0	0	0	0	0
H-CYM30MEL3T2	NA	NA	NA	NA	NA	NA	118	Friday	5	0	0	0	0	0	1	0	NA	NA	NA	Cymbalta30mg	4/26/13	NA	NA	NA	NA	NA	NA	NA	NA	NA	NA	NA	NA
H-CYM30MEL3T2	6.58	0.32	0.21	0.34	0.12	25	119	Saturday	6	0	0	0	0	0	0	1	1	1	0	Cymbalta30mg	4/27/13	0	0	0	0	0	0	1	0	0	0	0	0
H-CYM30MEL3T2	3.67	0.46	0.2	0.23	0.11	11	120	ASunday	0	1	0	0	0	0	0	0	1	1	0	Cymbalta30mg	4/28/13	0	0	0	0	0	0	1	0	0	0	0	0
H-CYM30MEL3T2	5.17	0.39	0.17	0.34	0.1	17	121	Monday	1	0	1	0	0	0	0	0	1	1	0	Cymbalta30mg	4/29/13	0	0	0	0	0	0	1	0	0	0	0	0
H-CYM30MEL3T2	4.58	0.26	0.23	0.37	0.15	10	122	Tuesday	2	0	0	1	0	0	0	0	1	1	0	Cymbalta30mg	4/30/13	0	0	0	0	0	0	1	0	0	0	0	0
H-CYM30MEL3T2	3.17	0.22	0.29	0.35	0.14	16	123	Wednesday	3	0	0	0	1	0	0	0	1	1	0	Cymbalta30mg	5/1/13	0	0	0	0	0	0	1	0	0	0	0	0
I-CYM30T2	NA	NA	NA	NA	NA	NA	124	Thursday	4	0	0	0	0	1	0	0	NA	NA	NA	Cymbalta30mg	5/2/13	NA	NA	NA	NA	NA	NA	NA	NA	NA	NA	NA	NA
I-CYM30T2	NA	NA	NA	NA	NA	NA	125	Friday	5	0	0	0	0	0	1	0	NA	NA	NA	Cymbalta30mg	5/3/13	NA	NA	NA	NA	NA	NA	NA	NA	NA	NA	NA	NA
I-CYM30T2	2.33	0.16	0.3	0.42	0.12	18	126	Saturday	6	0	0	0	0	0	0	1	1	0	0	Cymbalta30mg	5/4/13	1	0	0	0	0	0	0	0	0	0	0	0
I-CYM30T2	4.5	0.26	0.22	0.42	0.1	15	127	ASunday	0	1	0	0	0	0	0	0	1	0	0	Cymbalta30mg	5/5/13	1	0	0	0	0	0	0	0	0	0	0	0
I-CYM30T2	NA	NA	NA	NA	NA	NA	128	Monday	1	0	1	0	0	0	0	0	NA	NA	NA	Cymbalta30mg	5/6/13	NA	NA	NA	NA	NA	NA	NA	NA	NA	NA	NA	NA
I-CYM30T2	NA	NA	NA	NA	NA	NA	129	Tuesday	2	0	0	1	0	0	0	0	NA	NA	NA	Cymbalta30mg	5/7/13	NA	NA	NA	NA	NA	NA	NA	NA	NA	NA	NA	NA
I-CYM30T2	3.33	0.16	0.28	0.38	0.17	17	130	Wednesday	3	0	0	0	1	0	0	0	1	0	0	Cymbalta30mg	5/8/13	1	0	0	0	0	0	0	0	0	0	0	0
I-CYM30T2	3.33	0.16	0.33	0.39	0.12	11	131	Thursday	4	0	0	0	0	1	0	0	1	0	0	Cymbalta30mg	5/9/13	1	0	0	0	0	0	0	0	0	0	0	0
I-CYM30T2	2.5	0.07	0.35	0.42	0.16	13	132	Friday	5	0	0	0	0	0	1	0	1	0	0	Cymbalta30mg	5/10/13	1	0	0	0	0	0	0	0	0	0	0	0
I-CYM30T2	3	0.13	0.26	0.44	0.16	16	133	Saturday	6	0	0	0	0	0	0	1	1	0	0	Cymbalta30mg	5/11/13	1	0	0	0	0	0	0	0	0	0	0	0
I-CYM30T2	3.58	0.18	0.28	0.41	0.13	17	134	ASunday	0	1	0	0	0	0	0	0	1	0	0	Cymbalta30mg	5/12/13	1	0	0	0	0	0	0	0	0	0	0	0
I-CYM30T2	2.83	0.13	0.24	0.46	0.17	16	135	Monday	1	0	1	0	0	0	0	0	1	0	0	Cymbalta30mg	5/13/13	1	0	0	0	0	0	0	0	0	0	0	0
I-CYM30T2	3.75	0.14	0.31	0.41	0.14	21	136	Tuesday	2	0	0	1	0	0	0	0	1	0	0	Cymbalta30mg	5/14/13	1	0	0	0	0	0	0	0	0	0	0	0
I-CYM30T2	2.83	0.07	0.34	0.41	0.17	12	137	Wednesday	3	0	0	0	1	0	0	0	1	0	0	Cymbalta30mg	5/15/13	1	0	0	0	0	0	0	0	0	0	0	0
I-CYM30T2	4.33	0.15	0.32	0.42	0.11	23	138	Thursday	4	0	0	0	0	1	0	0	1	0	0	Cymbalta30mg	5/16/13	1	0	0	0	0	0	0	0	0	0	0	0
J-CYM30MEL3T3	4.17	0.26	0.2	0.44	0.11	18	139	Friday	5	0	0	0	0	0	1	0	1	1	0	Cymbalta30mg	5/17/13	0	0	0	0	0	0	1	0	0	0	0	0
J-CYM30MEL3T3	2.75	0.11	0.34	0.42	0.13	15	140	Saturday	6	0	0	0	0	0	0	1	1	1	0	Cymbalta30mg	5/18/13	0	0	0	0	0	0	1	0	0	0	0	0
J-CYM30MEL3T3	4.88	0.45	0.17	0.3	0.07	14	141	ASunday	0	1	0	0	0	0	0	0	1	1	0	Cymbalta30mg	5/19/13	0	0	0	0	0	0	1	0	0	0	0	0
J-CYM30MEL3T3	3.4	0.19	0.27	0.37	0.17	19	142	Monday	1	0	1	0	0	0	0	0	1	1	0	Cymbalta30mg	5/20/13	0	0	0	0	0	0	1	0	0	0	0	0
J-CYM30MEL3T3	1.82	0.18	0.28	0.37	0.17	15	143	Tuesday	2	0	0	1	0	0	0	0	1	1	0	Cymbalta30mg	5/21/13	0	0	0	0	0	0	1	0	0	0	0	0
J-CYM30MEL3T3	3.72	0.2	0.22	0.41	0.17	18	144	Wednesday	3	0	0	0	1	0	0	0	1	1	0	Cymbalta30mg	5/22/13	0	0	0	0	0	0	1	0	0	0	0	0
J-CYM30MEL3T3	6.03	0.26	0.23	0.37	0.14	12	145	Thursday	4	0	0	0	0	1	0	0	1	1	0	Cymbalta30mg	5/23/13	0	0	0	0	0	0	1	0	0	0	0	0
J-CYM30MEL3T3	3.25	0.09	0.31	0.42	0.18	14	146	Friday	5	0	0	0	0	0	1	0	1	1	0	Cymbalta30mg	5/24/13	0	0	0	0	0	0	1	0	0	0	0	0
J-CYM30MEL3T3	2.53	0.12	0.28	0.41	0.18	10	147	Saturday	6	0	0	0	0	0	0	1	1	1	0	Cymbalta30mg	5/25/13	0	0	0	0	0	0	1	0	0	0	0	0
J-CYM30MEL3T3	3.33	0.15	0.3	0.38	0.17	11	148	ASunday	0	1	0	0	0	0	0	0	1	1	0	Cymbalta30mg	5/26/13	0	0	0	0	0	0	1	0	0	0	0	0
J-CYM30MEL3T3	3.72	0.15	0.26	0.41	0.18	13	149	Monday	1	0	1	0	0	0	0	0	1	1	0	Cymbalta30mg	5/27/13	0	0	0	0	0	0	1	0	0	0	0	0
J-CYM30MEL3T3	2.93	0.16	0.27	0.4	0.17	13	150	Tuesday	2	0	0	1	0	0	0	0	1	1	0	Cymbalta30mg	5/29/13	0	0	0	0	0	0	1	0	0	0	0	0
J-CYM30MEL3T3	NA	NA	NA	NA	NA	NA	151	Wednesday	3	0	0	0	1	0	0	0	NA	NA	NA	Cymbalta30mg	5/28/13	NA	NA	NA	NA	NA	NA	NA	NA	NA	NA	NA	NA
J-CYM30MEL3T3	3.77	0.15	0.18	0.47	0.19	11	152	Thursday	4	0	0	0	0	1	0	0	1	1	0	Cymbalta30mg	5/30/13	0	0	0	0	0	0	1	0	0	0	0	0
J-CYM30MEL3T3	2.5	0.16	0.28	0.42	0.13	17	153	Friday	5	0	0	0	0	0	1	0	1	1	0	Cymbalta30mg	5/31/13	0	0	0	0	0	0	1	0	0	0	0	0
K-MEL3T1	2.65	0.04	0.37	0.41	0.18	8	154	Saturday	6	0	0	0	0	0	0	1	0	1	0	Cymbalta0mg	6/1/13	0	0	1	0	0	0	0	0	0	0	0	0
K-MEL3T1	1.95	0.05	0.41	0.35	0.2	6	155	ASunday	0	1	0	0	0	0	0	0	0	1	0	Cymbalta0mg	6/2/13	0	0	1	0	0	0	0	0	0	0	0	0
K-MEL3T1	1.18	0.27	0.38	0.21	0.14	7	156	Monday	1	0	1	0	0	0	0	0	0	1	0	Cymbalta0mg	6/3/13	0	0	1	0	0	0	0	0	0	0	0	0
L-NODRUGT1	1.3	0.19	0.38	0.21	0.22	5	157	Tuesday	2	0	0	1	0	0	0	0	0	0	0	Cymbalta0mg	6/4/13	0	0	0	0	0	0	0	0	0	0	0	0
L-NODRUGT1	1.3	0.08	0.44	0.24	0.24	7	158	Wednesday	3	0	0	0	1	0	0	0	0	0	0	Cymbalta0mg	6/5/13	0	0	0	0	0	0	0	0	0	0	0	0
L-NODRUGT1	1.07	0.1	0.43	0.26	0.22	8	159	Thursday	4	0	0	0	0	1	0	0	0	0	0	Cymbalta0mg	6/7/13	0	0	0	0	0	0	0	0	0	0	0	0
L-NODRUGT1	NA	NA	NA	NA	NA	NA	160	Friday	5	0	0	0	0	0	1	0	NA	NA	NA	Cymbalta0mg	6/6/13	NA	NA	NA	NA	NA	NA	NA	NA	NA	NA	NA	NA
L-NODRUGT1	0.48	0.06	0.44	0.29	0.21	7	161	Saturday	6	0	0	0	0	0	0	1	0	0	0	Cymbalta0mg	6/8/13	0	0	0	0	0	0	0	0	0	0	0	0
L-NODRUGT1	1.8	0.08	0.27	0.4	0.25	6	162	ASunday	0	1	0	0	0	0	0	0	0	0	0	Cymbalta0mg	6/9/13	0	0	0	0	0	0	0	0	0	0	0	0
L-NODRUGT1	0.88	0.28	0.33	0.21	0.18	7	163	Monday	1	0	1	0	0	0	0	0	0	0	0	Cymbalta0mg	6/10/13	0	0	0	0	0	0	0	0	0	0	0	0
L-NODRUGT1	1.1	0.03	0.31	0.37	0.29	5	164	Tuesday	2	0	0	1	0	0	0	0	0	0	0	Cymbalta0mg	6/11/13	0	0	0	0	0	0	0	0	0	0	0	0
M-MEL3T2	2.22	0.22	0.27	0.37	0.14	5	165	Wednesday	3	0	0	0	1	0	0	0	0	1	0	Cymbalta0mg	6/12/13	0	0	1	0	0	0	0	0	0	0	0	0
M-MEL3T2	0.83	0.04	0.41	0.32	0.23	6	166	Thursday	4	0	0	0	0	1	0	0	0	1	0	Cymbalta0mg	6/13/13	0	0	1	0	0	0	0	0	0	0	0	0
M-MEL3T2	1.18	0.25	0.3	0.28	0.17	9	167	Friday	5	0	0	0	0	0	1	0	0	1	0	Cymbalta0mg	6/14/13	0	0	1	0	0	0	0	0	0	0	0	0
M-MEL3T2	0.7	0.04	0.37	0.34	0.25	6	168	Saturday	6	0	0	0	0	0	0	1	0	1	0	Cymbalta0mg	6/15/13	0	0	1	0	0	0	0	0	0	0	0	0
N-NODRUGT2	1.72	0.05	0.32	0.34	0.29	6	169	ASunday	0	1	0	0	0	0	0	0	0	0	0	Cymbalta0mg	6/16/13	0	0	0	0	0	0	0	0	0	0	0	0
N-NODRUGT2	1.6	0.04	0.37	0.36	0.23	5	170	Monday	1	0	1	0	0	0	0	0	0	0	0	Cymbalta0mg	6/17/13	0	0	0	0	0	0	0	0	0	0	0	0
N-NODRUGT2	1.05	0.04	0.36	0.36	0.24	9	171	Tuesday	2	0	0	1	0	0	0	0	0	0	0	Cymbalta0mg	6/18/13	0	0	0	0	0	0	0	0	0	0	0	0
N-NODRUGT2	1.25	0.05	0.36	0.37	0.21	8	172	Wednesday	3	0	0	0	1	0	0	0	0	0	0	Cymbalta0mg	6/19/13	0	0	0	0	0	0	0	0	0	0	0	0
N-NODRUGT2	1	0.11	0.35	0.32	0.21	8	173	Thursday	4	0	0	0	0	1	0	0	0	0	0	Cymbalta0mg	6/20/13	0	0	0	0	0	0	0	0	0	0	0	0
N-NODRUGT2	0.93	0.21	0.36	0.25	0.18	4	174	Friday	5	0	0	0	0	0	1	0	0	0	0	Cymbalta0mg	6/21/13	0	0	0	0	0	0	0	0	0	0	0	0
N-NODRUGT2	0.97	0.02	0.35	0.34	0.28	6	175	Saturday	6	0	0	0	0	0	0	1	0	0	0	Cymbalta0mg	6/22/13	0	0	0	0	0	0	0	0	0	0	0	0
N-NODRUGT2	1.48	0.06	0.37	0.38	0.19	5	176	ASunday	0	1	0	0	0	0	0	0	0	0	0	Cymbalta0mg	6/23/13	0	0	0	0	0	0	0	0	0	0	0	0
N-NODRUGT2	2.08	0.04	0.3	0.44	0.22	7	177	Monday	1	0	1	0	0	0	0	0	0	0	0	Cymbalta0mg	6/24/13	0	0	0	0	0	0	0	0	0	0	0	0
N-NODRUGT2	0.65	0.02	0.4	0.34	0.24	2	178	Tuesday	2	0	0	1	0	0	0	0	0	0	0	Cymbalta0mg	6/25/13	0	0	0	0	0	0	0	0	0	0	0	0
N-NODRUGT2	0.87	0.07	0.41	0.36	0.16	13	179	Wednesday	3	0	0	0	1	0	0	0	0	0	0	Cymbalta0mg	6/26/13	0	0	0	0	0	0	0	0	0	0	0	0
N-NODRUGT2	0.78	0.05	0.37	0.38	0.19	6	180	Thursday	4	0	0	0	0	1	0	0	0	0	0	Cymbalta0mg	6/27/13	0	0	0	0	0	0	0	0	0	0	0	0
N-NODRUGT2	1.07	0.08	0.39	0.36	0.17	10	181	Friday	5	0	0	0	0	0	1	0	0	0	0	Cymbalta0mg	6/28/13	0	0	0	0	0	0	0	0	0	0	0	0
N-NODRUGT2	NA	NA	NA	NA	NA	NA	182	Saturday	6	0	0	0	0	0	0	1	NA	NA	NA	Cymbalta0mg	6/29/13	NA	NA	NA	NA	NA	NA	NA	NA	NA	NA	NA	NA
N-NODRUGT2	NA	NA	NA	NA	NA	NA	183	ASunday	0	1	0	0	0	0	0	0	NA	NA	NA	Cymbalta0mg	6/30/13	NA	NA	NA	NA	NA	NA	NA	NA	NA	NA	NA	NA
N-NODRUGT2	NA	NA	NA	NA	NA	NA	184	Monday	1	0	1	0	0	0	0	0	NA	NA	NA	Cymbalta0mg	7/1/13	NA	NA	NA	NA	NA	NA	NA	NA	NA	NA	NA	NA
N-NODRUGT2	1.23	0.04	0.27	0.42	0.27	9	185	Tuesday	2	0	0	1	0	0	0	0	0	0	0	Cymbalta0mg	7/2/13	0	0	0	0	0	0	0	0	0	0	0	0
N-NODRUGT2	1.92	0.09	0.36	0.37	0.18	14	186	Wednesday	3	0	0	0	1	0	0	0	0	0	0	Cymbalta0mg	7/3/13	0	0	0	0	0	0	0	0	0	0	0	0
N-NODRUGT2	0.67	0.05	0.38	0.38	0.2	8	187	Thursday	4	0	0	0	0	1	0	0	0	0	0	Cymbalta0mg	7/4/13	0	0	0	0	0	0	0	0	0	0	0	0
N-NODRUGT2	1.23	0.03	0.27	0.41	0.28	6	188	Friday	5	0	0	0	0	0	1	0	0	0	0	Cymbalta0mg	7/5/13	0	0	0	0	0	0	0	0	0	0	0	0
