# Supplementary material for: Normalizing sleep quality disturbed by psychiatric polypharmacy: a single patient open trial (SPOT)
Source: F1000Res. 2016 Sep 5;5:132. Originally published 2016 Feb 3. [Version 2] doi: 10.12688/f1000research.7694.2 (PMC5527988; doi:10.12688/f1000research.7694.2)
Supplement: PAM-RL Periodic Leg Movement Rates — Sleep Date = Night of PLM collection, PLMs per hour Right ankle = Periodic leg movement counts per hour scored by PAM-RL software from right ankle sensor, PLMs per hour Left ankle = Periodic leg movement counts per hour scored by PAM-RL software from left ankle sensor. [file f1000research-5-9984-s0001.tgz]

Archive with 1 entries (1 files):
- aa0070e0-aad8-4348-a422-6b111cbf2ed0_Dataset2_PAM-RL_Periodic_Leg_Movement_Rates.csv
