# Supplementary material for: Normalizing sleep quality disturbed by psychiatric polypharmacy: a single patient open trial (SPOT)
Source: F1000Res. 2016 Sep 5;5:132. Originally published 2016 Feb 3. [Version 2] doi: 10.12688/f1000research.7694.2 (PMC5527988; doi:10.12688/f1000research.7694.2)
Supplement: Supplementary file 3 [file f1000research-5-9984-s0002.tgz]

Archive with 1 entries (1 files):
- 2102baca-fd36-4599-8de2-df7ca05b11d5.csv
